# Supplementary material for: Food Traceability System Design Incorporating AI Chatbots: Promoting Consumer Engagement with Prepared Foods
Source: Foods. 2025 Oct 30;14(21):3731. doi: 10.3390/foods14213731 (PMC12609340; doi:10.3390/foods14213731)
Supplement: Supplementary file 1 [file foods-14-03731-s001.zip]

Archive with 1 entries (1 files):
- foods-3929636-supplementary.pdf
